# Supplementary material for: Angiopoietin-1 Upregulates Cancer Cell Motility in Colorectal Cancer Liver Metastases through Actin-Related Protein 2/3
Source: Cancers (Basel). 2022 May 21;14(10):2540. doi: 10.3390/cancers14102540 (PMC9139616; doi:10.3390/cancers14102540)
Supplement: Supplementary file 1 [file cancers-14-02540-s001.zip]

Archive with 1 entries (1 files):
- cancers-1719066-supplementary.pdf
